# Supplementary material for: A kinase-dependent checkpoint prevents escape of immature ribosomes into the translating pool
Source: PLoS Biol. 2019 Dec 13;17(12):e3000329. doi: 10.1371/journal.pbio.3000329 (PMC6934326; doi:10.1371/journal.pbio.3000329)
Supplement: S1 Data — This file has individual tabs for each Figure. (XLSX) [file pbio.3000329.s010.xlsx]

## Sheet: Figure 1B
Related to Figure 1B
	Gal::Nob1 + Nob1						Gal::Nob1 + e.v.
	Start-Site	Decoding	Stop	(-1) Frameshift	(+1) Frameshift		Start-Site	Decoding	Stop	(-1) Frameshift	(+1) Frameshift
	Firefly/Renilla signal	% Misincoporation	% Read-Through	% Frameshift	% Frameshift		Firefly/Renilla signal	% Misincoporation	% Read-Through	% Frameshift	% Frameshift
	0.00361285	0.140541	0.170648	8.30672	15.7303		0.00576279	0.155364	0.0991702	7.47047	12.7335
	0.00380091	0.127109	0.178492	8.36784	15.4917		0.00566767	0.161148	0.0965432	7.24036	12.9482
	0.0038719	0.153105	0.13845	6.94817	13.6478		0.00674278	0.138064	0.0927024	6.64513	13.5906
	0.00391623	0.138154	0.143444	6.78589	14.4052		0.00585532	0.138737	0.110673	6.48976	13.5017
	0.00352777	0.13405	0.142651	6.72241	12.8076		0.00572852	0.133746	0.0810489	6.12665	13.4804
	0.00390949	0.136985	0.144103	6.63526	12.957		0.00629656	0.13197	0.119487	6.02151	13.4298
	0.00394752	0.25381	0.0838542	6.94544	13.4883		0.0053449	0.153386	0.127761	6.69891	13.8344
	0.00393685	0.200047	0.0863452	7.01901	14.4462		0.00527791	0.146545	0.130376	6.92715	15.0615
	0.00572087	0.19135	0.0847862	6.93224	14.828		0.00593461	0.148894	0.112704	8.30476	13.4951
	0.00592543	0.183092	0.0911362	6.95724	14.4201		0.0056711	0.157228	0.116705	8.26088	13.1832
	0.00697397	0.187843	0.112771	6.66418	14.7465		0.00551347	0.15018	0.110801		13.3448
	0.00654966	0.174134	0.131099	7.12112	15.0609		0.00597219	0.148755	0.107844
	0.00698569	0.155866	0.132499	6.94949	14.5616		0.0106531	0.150007	0.100653
	0.00746149	0.188017	0.134085	9.36938	15.269		0.0110044	0.140188	0.10853
		0.181886	0.135318	10.1055	13.6971		0.00987914	0.142243	0.122248
		0.160527	0.0881975	10.1926	14.559		0.0108422	0.151147	0.115144
		0.150567	0.0954526	10.7191	13.0881		0.0111005
		0.190641	0.107654	10.7056	12.9452		0.00990214
		0.200047	0.101467	8.80934
		0.19135	0.124086	9.661
		0.183092	0.124503	9.33755
		0.187843	0.111846	9.45723
		0.174134	0.112771
			0.131099
			0.132499
			0.134085
			0.135318
	Gal::Nob1 + Nob1						Gal::Nob1 + e.v.
	Start-Site	Decoding	Stop	(-1) Frameshift	(+1) Frameshift		Start-Site	Decoding	Stop	(-1) Frameshift	(+1) Frameshift
Average	0.00501005	0.173226	0.122543	8.2142	14.2305		0.00739718	0.146725	0.109524	7.01856	13.5094
	∆Nob1 normalized to WT (Gal::Nob1 + e.v./ Gal::Nob1 + Nob1) Fidelity
	Start-Site	Decoding	Stop	(-1) Frameshift	(+1) Frameshift
Average	1.47647	0.847017	0.893764	0.854442	0.949323
Standard error of the mean (SEM)	0.166331	0.0366023	0.0514464	0.0560174	0.021642

## Sheet: Figure 1C
Related to Figure 1C
		Doubling Times (min) in indicated media			Average growth in YPD (no stress) (min)	Fold change in doubling relative to no stress		Average fold change		Standard error of the mean (SEM)
Cell Type	Biological replicate	YPD (no stress)	YPD + 1M NaCl	YPD + 10 mM Caffeine		NaCl	Caffeine	NaCl	Caffeine	NaCl	Caffeine
Gal::Nob1 + Nob1	1	130.2	240.2	264.25	126.817	1.89407	2.08372	2.65265	1.78276	0.283426	0.168224
	2	130.75	258.1	285.9		2.03522	2.25444
	3	126.75	395.55	269.65		3.11907	2.1263
	4	119.8	406.35	173.65		3.20423	1.3693
	5	126.1	381.8	182.15		3.01065	1.43633
	6	127.3		180.9			1.42647
Gal::Nob1 + e.v. (∆Nob1)	1	403.8	444.3	481.15	449.158	0.989183	1.07123	1.09942	1.08483	0.0397236	0.104821
	2	317.05	521.95	398.85		1.16206	0.887994
	3	349.8	517.7	307		1.1526	0.683501
	4	533.15	491.3	595.55		1.09382	1.32592
	5	529.65		587.35			1.30767
	6	561.5		553.65			1.23264

## Sheet: Figure 2
Related to Figure 2
	Kd
	H44-A2	H44-D	D-A2
Replicate 1	1.03	1.52	1.02
Replicate 2	0.99	1.47	0.98
Replicate 3	0.92	1.07	0.91
Replicate 4	0.82	1.7	0.94
Replicate 5	0.87	3.7
Average	0.926	1.892	0.9625
Standard Deviation	0.0856154	1.03657	0.0478714

## Sheet: Figure 3B
Related to Figure 3B
		Technical Replicate 1			Technical Replicate 1			Average: Technical Replicates	Average: Biological Replicates	Standard error of the mean (SEM)	Fold change in 20S accumulation
Genetic Condition	Biological Replicate	20S accumulation	U2 accumulation	20S/U2	20S accumulation	U2 accumulation	20S/U2
WT + Nob1 + e.v.	1	542.698	15450.6	0.0351247	65756.5	592423	0.110996	0.0730603	0.0876999	0.0111224	WT + Nob1-D15N + e.v./ WT + Nob1 + e.v.
	2	792.205	16809.9	0.0471272	90123.2	524211	0.171922	0.109524
	3	818.497	18378	0.0445367	71862.9	616885	0.116493	0.0805149			7.27581
WT + Nob1 + Rio1	1	1446.59	15223.5	0.0950236	65898.1	575076	0.11459	0.104807	0.0937478	0.00944647
	2	1849.4	26861.2	0.0688502	75861.4	935928	0.0810547	0.0749525
	3	1093.86	16531.1	0.0661698	58687.5	429008	0.136798	0.101484
WT + Nob1-D15N + e.v.	1	7997.2	9798.64	0.816154	314238	798819	0.393378	0.604766	0.638088	0.115047	WT + Nob1-D15N + Rio1/ WT + Nob1 + Rio1
	2	6979.55	13182.9	0.52944	171508	444637	0.385726	0.457583
	3	11832.3	9069.17	1.30467	282824	708549	0.39916	0.851915			57.0833
WT + Nob1-D15N + Rio1	1	51095.5	12209.5	4.1849	1.95816e+06	398870	4.90926	4.54708	5.35144	0.402193
	2	56258.9	7606.57	7.39609	1.75301e+06	425181	4.12299	5.75954
	3	51872.6	8852.42	5.85971	1.13251e+06	200954	5.63568	5.74769

## Sheet: Figure 3D
Related to Figure 3D
		20S accumulation per fraction
		Gal::Nob1			WT + Nob1 + e.v.					WT + Nob1 + Rio1
	Biological Replicate	1	2	3	1 (Square)			2 (Circle)	3 (Triangle)	1 (Square)			2 (Circle)	3 (Triangle)
					Technical Replicate 1	Technical Replicate 2	Technical Replicate 3			Technical Replicate 1	Technical Replicate 2	Technical Replicate 3
Gradient Fraction Number	2	40345.9	6255.55	15679.9	2924.66	575.51	1768.45	229.515	317.189	5191.14	1477.53	5365.21	312.117	1.13783
	3	211505	316147	382856	21683.7	5474.47	34014.9	778.453	4234.36	153829	45161	155954	205.037	2192.79
	4	1.4568e+06	302943	1.15134e+06	142872	30146.8	114000	31797.3	3097.35	92720.9	31852.7	127016	1906.09	10163.3
	5	177155	187413	126402	5174.97	2406.7	16905.6	5555.42	675.468	60285.5	24905.9	101184	4696.98	961.901
	6	1.17508e+06	1.08494e+06	2.38143e+06	126996	31235.4	118711	38378	6311.82	262309	82890.8	222171	36530.8	17370.8
	7	704601	472719	993971	62552.1	18060.7	88740.8	31301.2	766.881	83384.5	34212.1	130826	258674	5533.11
	8	874651	344262	1.42811e+06	34496.8	12329.3	69240.7	37887.2	1154.33	61197.6	28433.5	112505	138234	7167.48
	9	610281	459677	1.35693e+06	12210.8	5032.36	38190.4	12643.6	1064.14	72074.8	34725.8	131757	117687	3501.12
	10	681370	429571	936905	9858.94	5360.36	40208.4	17941.1	524.891	122906	44961.7	150282	76462.8	5642.13
	11	791552	455219	458298	4335.73	2858.55	25048.1	14857.2	494.008	99744.4	46544.4	161170	126936	4143.36
	12	435647	558415	1.72402e+06	20048.7	2991.23	22861.4	6697.77	215.606	75206.3	31760.1	129522	44989	4924.87
	13	17573.6	254678	1.03823e+06	1353.03	2228.92	16244.1	4381.89	75.344	41320.9	16561.4	79752.6	47017.1	3717.36
% 20S in polysomes (fractions 8-13)		47.5308	51.3485	57.8822	18.5157	25.9483	36.1462	46.6334	18.6374	41.8035	47.9323	50.7454	64.5845	44.5447
Averaged technical replicates					26.8701					46.827
Averaged biological replicates		52.2539			30.7136					51.9854
Standard error of the mean (SEM)		3.0223			8.3071					6.33391

## Sheet: Figure 4C
Related to Figure 4C
Nob1
	Replicate 1			Replicate 2			Replicate 3			Replicate 4			Average % Nob1 Released	Standard error of the mean (SEM)
Condition	Bound Nob1 (B)	Released Nob1 (R)	% Nob1 Released	Bound Nob1 (B)	Released Nob1 (R)	% Nob1 Released	Bound Nob1 (B)	Released Nob1 (R)	% Nob1 Released	Bound Nob1 (B)	Released Nob1 (R)	% Nob1 Released
pre-40S	13099	141.109	1.06577	1.05438e+06	38110.8	3.48843	289759	18195.5	5.9085	116504	31115	21.078	7.88517	4.50733
Rio1	6601.61	280.128	4.0706	1.73622e+06	254058	12.765							8.41778	4.34718
Rio1 + ATP	1478.44	680.881	31.5322	1.26484e+06	537088	29.8063	135991	103998	43.3345	197101	102977	34.3168	34.7474	3.00936
Rio1 + ADP	1625.12	76.6392	4.50352	1.55216e+06	118018	7.06618							5.78485	1.28133
Rio1 + AMPPNP	660.026	63.7267	8.80503	1.4877e+06	356408	19.3269							14.066	5.26094
Rio1-D244A + ATP							223847	56529.6	20.162	81884.8	16670.7	16.9151	18.5385	1.62346
Rios-D261A + ATP							205239	16939	7.62406	80516.2	19641.7	19.6108	13.6174	5.99335
ATP	6637.84	247.382	3.59294	1402570	26439.2	1.85017	113101	21398.6	15.9098	75737	13215.9	14.8572	9.05254	3.67874
ADP	1484.29	210.131	12.4013	1.52945e+06	23106.6	1.48829							6.9448	5.45651
AMPPNP	1509.61	109.85	6.78311	894315	89528.1	9.09984							7.94147	1.15836
Pno1
	Replicate 1			Replicate 2			Replicate 3			Replicate 4			Average % Pno1 Released	Standard error of the mean (SEM)
Condition	Bound Pno1 (B)	Released Pno1 (R)	% Pno1 released	Bound Pno1 (B)	Released Pno1 (R)	% Pno1 released	Bound Pno1 (B)	Released Pno1 (R)	% Pno1 released	Bound Pno1 (B)	Released Pno1 (R)	% Pno1 released
pre-40S	8590.51	508.141	5.5848	1.14641e+06	60373	5.00282	213589	19280.6	8.27958	91138.8	1070.38	1.16081	5.007	1.46733
Rio1	4074.05	847.305	17.2169	2291355	750670	24.6767							20.9468	3.72988
Rio1 + ATP	823.616	942.755	53.3724	715569	828178	53.6473	51226.8	37852.9	42.4933	78290.7	65546.6	45.57	48.7707	2.80784
Rio1 + ADP	1284.8	430.387	25.0928	665307	209124	23.9154							24.5041	0.58867
Rio1 + AMPPNP	1518.71	402.472	20.9492	884626	439829	33.2083							27.0787	6.12956
Rio1-D244A + ATP							65878.2	2096.56	3.08433	75626.3	18046.4	19.2654	11.1749	8.09054
Rios-D261A + ATP							77317.6	5449.19	6.58379	48026.4	5495.17	10.2672	8.4255	1.84171
ATP	3586.25	661.791	15.5787	881599	105557	10.693	65376.5	9325.41	12.4835	138330	10928.3	7.32176	11.5193	1.72508
ADP	4853.49	475.767	8.92745	1.32517e+06	15130.3	1.12888							5.02816	3.89929
AMPPNP	4166.9	655.567	13.594	861814	76655.4	8.16813							10.8811	2.71295

## Sheet: Figure 4E
Related to Figure 4E
Genetic Condition	20S Accumulation	U2 Accumulation	20S/U2	Average	Standard error of the mean (SEM)
Pno1 + Rio1	75936.1	276840	0.274296	0.158675	0.058638
	49565.6	420516	0.117869
	42227.2	503541	0.0838606
Pno1 + e.v.	1.09454e+06	242648	4.51081	4.89082	0.589895
	1.50546e+06	365975	4.11355
	1.41438e+06	233856	6.0481
Pno1-KKKF + Rio1	17044.1	273712	0.0622702	0.0658099	0.00445286
	16324.4	269814	0.0605026
	17677.7	236786	0.074657
Pno1-KKKF + e.v.	23610.4	282525	0.0835692	0.0739623	0.00554761
	31516.5	426095	0.0739661
	26802.3	416498	0.0643517

## Sheet: Figure 4H
Related to Figure 4H
		20S Accumulation per fraction
		Gal::Pno1; Gal::Rio1
		Pno1 + e.v.			Pno1-KKKF + e.v.
	Biological Replicate	1 (Square)	2 (Circle)	3 (Triangle)	1 (Square)	2 (Circle)	3 (Triangle)
Gradient Fraction Number	2	8429.73	5155.92	3503.83	877.552	0	714.2
	3	219704	7752.77	156122	31813.2	91649.2	46695.7
	4	558514	657494	337776	54440.9	1.04207e+06	1.04952e+06
	5	116476	45386	34972.9	3077.97	42341.4	68522.7
	6	1.15033e+06	559045	1.33174e+06	14829.1	227063	139947
	7	575600	914265	479614	4793.46	81313	132322
	8	82282.5	178763	116484	2098.04	41893.7	44939.8
	9	54069.3	126939	31403.4	1638.84	27546.1	29646.3
	10	33184.5	104247	62076.7	1522.34	37714.4	20360.3
	11	23706.2	117872	46038.3	483.496	44059.6	29523.7
	12	28166.8	96089.6	30125.7	2297.58	33031.5	13340
	13	15882.7	54835.5	14274.6	1156.24	16501.8	7172.78
% 20S in 80S peak (fractions 6-7)		60.2136	51.3734	68.5047	16.4856	18.2993	17.2028
Averaged biological replicates		60.0306			17.3292
Standard error of the mean (SEM)		4.94622			0.52737

## Sheet: Figure 5A
Related to Figure 5A
		Gal::Nob1 + Nob1-363
	Quantification	20S	Pno1
Gradient Fraction Number	1		223133
	2	2648.96	14396
	3	96054.4	39880
	4	235684	952056
	5	36870.1	NA
	6	1.14447e+06	1.38226e+06
	7	150568	12969.3
	8	240488	176099
	9	177211	130780
	10	155929	142684
	11	186835	160904
	12	270983	285356
	13	73541.7	13286.2
% in polysomes (fractions 8-13)		39.8728	25.7261

## Sheet: Figure 5D
Related to Figure 5D
		20S Accumulation per fraction
		Gal::Pno1; Gal::Rio1
		Pno1 + Rio1			Pno1-KKKF + Rio1
	Biological Replicate	1 (Square)	2 (Circle)	3 (Triangle)	1 (Square)	2 (Circle)	3 (Triangle)
Gradient Fraction Number	2	2096.18	3455.75	5903.55	846.08	175689	0
	3	8038.57	49666.1	58378.8	57878.9	124328	0
	4	66539.6	1.24889e+06	1.55573e+06	48302.5	389400	941475
	5	2624.7	222438	75052.9	9134.62	275231	33546.5
	6	544.115	32774.7	37959.7	13985.4	484184	175228
	7	1179.59	14671.2	19761.8	3992.89	197334	55953.4
	8	434.873	13215	14841.2	6049.94	173873	33819.7
	9	555.718	6632.16	10501.6	4585.99	69738.8	24757
	10	509.334	3140.3	8478.72	3354.15	41596.1	16290.5
	11	408.672	1614.25	9224.43	1738.03	83117.1	17621.9
	12	998.273	761.48	12801.8	2919.21	90554.5	25386.6
	13	619.8	1327.96	3955.61	1858.87	18965.8	8193
% 20S in polysomes (fractions 8-13)		4.17114	1.66967	3.29934	13.26	22.4973	9.46268
Averaged biological replicates		3.04671			15.0733
Standard error of the mean (SEM)		0.733076			3.87047

[truncated: 3 more sheets: Figure S4D, Figure S5B, Figure S6B]
